# Supplementary material for: Human Corneal Stromal Stem Cell Treatment Reduces Established Opacities in Chronic Corneal Scarring
Source: Cells. 2026 Mar 30;15(7):615. doi: 10.3390/cells15070615 (PMC13072307; doi:10.3390/cells15070615)
Supplement: Supplementary file 1 [file cells-15-00615-s001.zip]

Archive with 1 entries (1 files):
- cells-4207647-supplementary.pdf
